# Supplementary material for: QTL Mapping for Seed Germination Response to Drought Stress in Brassica napus
Source: Front Plant Sci. 2021 Feb 9;11:629970. doi: 10.3389/fpls.2020.629970 (PMC7900748; doi:10.3389/fpls.2020.629970)
Supplement: Supplementary Table 1 — Detailed information of identified QTLs for germination-related traits under control and drought stress. [file Table_1.XLSX]

## Sheet: Table S1
Supplementary Table 1. Detailed information of identified QTLs for germination-related traits under control and drought stress.
Trait a	LGs. b	QTL	Confidence Intervals	LOD	R2 c	Addd
RL	A09	qRL-9-1	Bn-A09-p31730182 _ Bn-scaff_16197_1-p13988	2.8	4.08	-0.47
	C01	qRL-11-1	Bn-A07-p6575320 _ niab138	4.48	6.61	0.75
	C01	qRL-11-2	Bn-A10-p13608040 _ niab071	2.63	4.08	0.63
	C01	qRL-11-3	Bn-A09-P20133806 _ Bn-scaff_15838_1-p868199	3.23	5.5	-0.83
	C01	qRL-11-4	Bn-A01-p3640191_ Bn-scaff_18712_1-p329749	4.56	7.45	0.78
	C09	qRL-19-1	Bn-scaff_17174_1-p489628 _ Bn-A10-p8487448	3.45	5.004	0.51
SL	A02	qSL-2-1	Bn-A06-p5762475_ Bn-A02-p2931725	5.64	8.33	-0.08
	A02	qSL-2-2	Bn-A02-p4345046_ B012M04	4.42	6.55	0.08
	A02	qSL-2-3	Bn-A02-p4773307_ Bn-A02-p5644858	4.62	6.9	0.07
	A02	qSL-2-4	Bn-A02-p5644858_ BN-A02-p7788379	4.6	7.5	0.07
	C02	qSL-12-1	Bn-scaff-15714_1-p3007703_ Bn-scaff-15714_1-p1949380	2.62	3.57	-0.08
RLk	A06	qRLk-6-1	Bn-A02-p362402_ Bn-A02-p1612900	3.48	5.56	-1.42
SLK	C01	qSLk-11-1	Bn-scaff_17233_1-p19952_ Bn-scaff_17515_1-p27159	3.85	5.86	-0.11
R/S	A02	qR/s-2-1	Bn-A02-p22433753_ Bn-A02-p23708678	3.79	5.07	-0.98
	A02	qR/s-2-2	Bn-A02-p23856500_ Bn-A02-p24702986	4.83	6.39	-1.07
	A06	qR/s-6-1	CB10143- BRMS_ 027a	2.92	3.93	-0.87
	A06	qR/s-6-2	Bn-A06-p506366_ Bn-A06-p1652088	4.71	6.24	-1.09
	A06	qR/s-6-3	Bn-scaff_20901_1-p1210835_ Bn-A06-p2938890	3.63	4.85	-0.95
	C03	qR/s-13-1	Bn-scaff_23098_1-p304246_ FIT0347	2.78	3.62	0.82
	C09	qR/s-19-1	Bn-scaff_16456_1-p121347_ Bn-scaff_15808_1-p398909	5.24	6.98	1.14
	C09	qR/s-19-2	Bn-scaff_16269_1-p529695_ CB10288	4.03	5.41	0.99
a Trait: three salt tolerance indicators
b LGs.: chromosome on which QTL was located.
C R2: variation accounted for by each putative QTL.
d add: additive effect.

## Sheet: Table S2
Supplementary Table 2. QTL for DSI for different agronomic traits identified under drought stress.
Trait a	LGsb	QTL	Confidence Intervals	LOD	R2 c	Add d
DSI_GP	A01	qDSI_GP-10-1	Bn-A10_p11375260 _ Bn-A10_p11420261	3.49	5.6	0.28
DSI_RL	A07	qDSI_RL-7-1	Bn-A07_p1415413 _ MR166	3.74	5.3	1.41
	C01	qDSI_RL-11-1	Bn-scaff_15838_1-p724409 _ Bn-scaff_15838_1-p740881	3.27	5.17	1.27
	C01	qDSI_RL-11-2	Bn-scaff_23432_1-p155530 _ Bn-scaff_15835_1-p949372	3.99	5.97	1.36
	C01	qDSI_RL-11-3	Bn-scaff_17109_1-p945905 _ Bn-A08_p3184233	4.59	6.55	1.48
	C01	qDSI_RL-11-4	Bn-A07_p7035715 _ Bn-scaff_15838_1-p1554155	3.96	5.86	1.37
	C01	qDSI_RL-11-5	Bn-A05_p14042687 _ Bn-A02_p21639869	3.9	5.62	1.4
	C01	qDSI_RL-11-6	Bn-A05_p2143241 _ Bn-A01_p19855343	3.92	5.65	1.35
	C01	qDSI_RL-11-7	Bn-scaff_15838_1-p2039607 _ Bn-A02_p849709	4.15	5.95	1.37
	C01	qDSI_RL-11-8	Bn-scaff_17827_1-p1020750 _ SA54	3.65	5.15	1.17
	C01	qDSI_RL-11-9	Sa49 _ Bn-scaff_16162_1-p65545	3.6	5.09	1.18
DSI_SL	C01	qDSI_SL-11-1	Bn-scaff_22790_1-p810752 _ Bn-scaff_24613_1-p1327	3.16	4.76	0.56
	C01	qDSI_SL-11-2	Bn-scaff_17233_1-p19952 _ Bn-scaff_17515_1-p576696	4.86	7.23	0.67
	C01	qDSI_SL-11-3	Bn-scaff_22795_1-p12914 _ Bn-scaff_15936_1-p212533	4.7	6.99	0.66
DSI_R/S	A06	qDSI_R/S-6-1	Bn-A06_p3708256 _ Bn-A06_p3986320	3.9	5.6	-2.88
	A06	qDSI_R/S-6-2	Bn-A06_p4597746_ Bn-A06_p4337637	3.54	5.1	-2.74
	A07	qDSI_R/S-7-1	Bn-A07_p6217329_ Bn-A07_p8854569	3.77	3.95	2.43
	C02	qDSI_R/S-12-1	Bn-scaff_15714_1-p633949 _ Bn-scaff_17522_1-p1483337	3.01	4.29	2.67
a Trait: three salt tolerance indicators
b LGs.: chromosome on which QTL was located.
C R2: variation accounted for by each putative QTL.
d add: additive effect.

## Sheet: Table S3
Table S3. The candidate genes homologues with 234 genes involved in drought tolerance in A. thaliana
QTL	Gene alias	A. thaliana Locus		TAIR annotation
qSL-2-1	BnaA02g01020D	AT5G11460		FCS like zinc finger 10 is induced during energy starvation through SnRK1 signaling.
qSL-2-3	BnaA02g04510D	AT3G03260		Encodes a homeobox-leucine zipper family protein belonging to the HD-ZIP IV family.
qSL-2-3	BnaA02g04760D	AT5G20230		SAG14, SENESCENCE ASSOCIATED GENE
qSL-2-3	BnaA02g05310D	AT5G21170		Involved in regulation of nitrogen and sugar metabolism.
qSL-2-3	BnaA02g05450D	AT5G22090		EAR1 is a negative regulator of ABA signaling
qSL-2-4	BnaA02g06390D	AT5G60360		ALP, Encodes a senescence-associated thiol protease.
qSL-2-4	BnaA02g06420D	AT5G60360		Encodes a senescence-associated thiol protease
qSL-2-4	BnaA02g06470D	AT5G60200		transcription regulatory region DNA binding
qSL-2-4	BnaA02g07000D	AT5G59580		UDP-GLUCOSYL TRANSFERASE
qSL-2-4	BnaA02g07700D	AT5G58340		myb-like HTH transcriptional regulator family protein
qSL-2-4	BnaA02g07710D	AT5G58340		myb-like HTH transcriptional regulator family protein
qSL-2-4	BnaA02g07720D	AT5G58340		myb-like HTH transcriptional regulator family protein
qSL-2-4	BnaA02g07950D	AT5G58010		protein that regulates root hair and sperm cell development.
qSL-2-4	BnaA02g08130D	AT5G57390		Mutants are resistant to ABA analogs and are resistant to high nitrogen concentrations.
qSL-2-4	BnaA02g09140D	AT5G55300		Encodes one of two Arabidopsis type-I DNA topoisomerase I genes.
qSL-2-4	BnaA02g09290D	AT5G55090		MAPKKK15, MITOGEN-ACTIVATED PROTEIN KINASE KINASE KINASE 15
qSL-2-4	BnaA02g09340D	AT4G26930		Encodes a putative transcription factor (MYB97)
qR/S-2-1	BnaA02g28220D	AT3G26744		Encodes a MYC-like bHLH transcriptional activator that binds specifically to the MYC recognition sequences in the CBF3 promoter.
qR/S-2-1	BnaA02g28310D	AT2G29880		Myb/SANT-like DNA-binding domain protein
qR/S-2-1	BnaA02g28960D	AT3G27460		SGF29 tudor-like domain-containing protein
qR/S-2-1	BnaA02g29700D	AT3G29160		encodes a SNF1-related protein kinase
qR/S-2-1	BnaA02g29720D	AT3G29160		encodes a SNF1-related protein kinase
qR/S,RLK-6-2	BnaA06g01390D	AT1G54040		Epithiospecifier protein, interacts with WRKY53. Involved in pathogen resistance and leaf senescence.
qR/S,RLK-6-2	BnaA06g01540D	AT1G52400		encodes a member of glycosyl hydrolase family 1,
qR/S,RLK-6-2	BnaA06g02020D	AT1G51940		LYK3, abscisic acid-activated signaling pathway,
qR/S,RLK-6-2	BnaA06g02330D	AT1G51460		ABCG13 encodes a member of the ATP-binding cassette (ABC) transporter family protein
qR/S,RLK-6-2	BnaA06g02430D	AT1G51220		Encodes a WIP domain containing protein. Putative target of WRKY53.
qRL-9-1	BnaA09g42330D	AT1G78490		member of CYP708A family. The mRNA is cell-to-cell mobile.
qRL-9-1	BnaA09g42370D	AT2G22760		basic helix-loop-helix (bHLH) DNA-binding superfamily protein;
qRL-9-1	BnaA09g42390D	AT2G22750		basic helix-loop-helix (bHLH) DNA-binding superfamily protein;
qRL-9-1	BnaA09g42480D	AT2G22540		Encodes a nuclear protein that acts as a floral repressor and that functions within the thermosensory pathway.
qRL-9-1	BnaA09g42590D	AT2G22475		Encodes GL2-expression modulator (GEM).
qRL-9-1	BnaA09g42620D	AT2G22450		riboflavin biosynthesis protein
qRL-9-1	BnaA09g42730D	AT2G22300		Encodes a putative CAM binding transcription factor.
qRL-9-1	BnaA09g42870D	AT3G18140		Encodes LST8-1, involved in regulating amino acid accumulation
qRL-9-1	BnaA09g42990D	AT2G21650		involvement during early morphogenesis.
qRL-9-1	BnaA09g43150D	AT2G21490		dehydrin LEA, cold acclimation, response to abscisic acid, response to water deprivation
qRL-11-3	BnaC01g02550D	AT2G17990		Calcium-dependent protein kinase 1 adaptor protein involved in vacuolar transport and lytic vacuole biogenesis
qRL-11-3	BnaC01g02580D	AT4G36080		Component of the SPT module of the SAGA complex
qRL-11-4	BnaC01g08430D	AT4G29940		It is often associated with regions of developing vascular tissue.
qRL-11-4	BnaC01g08450D	AT4G29930		basic helix-loop-helix (bHLH) DNA-binding superfamily protein;
qSLk-11-1	BnaC01g33350D	AT3G19500		basic helix-loop-helix (bHLH) DNA-binding superfamily protein
qSLk-11-1	BnaC01g33830D	AT3G18830		glucose import, lateral root formation
qSLk-11-1	BnaC01g33900D	AT3G18780		ACT2 is involved in tip growth of root hairs.
qSLk-11-1	BnaC01g34230D	AT3G18360		Interacts with members of WRKY gene family, involved in pollen development.
qSLk-11-1	BnaC01g34360D	AT3G52590		Ubiquitin extension protein The mRNA is cell-to-cell mobile.
qSLk-11-1	BnaC01g34470D	AT3G23780		encodes the second largest, catalytic subunit of the nuclear DNA-dependent RNA polymerase IV
qSLk-11-1	BnaC01g34530D	AT3G18030		HAL3A ,flavin mononucleotide flavoprotein involved in salt and osmotic tolerance
qSLk-11-1	BnaC01g35030D	AT1G18080		cellular response to abscisic acid stimulus,
qSLk-11-1	BnaC01g35330D	AT5G62190		DEAD/DEAH box RNA helicase PRH75
qSL-12-1	BnaC02g01720D	AT5G07100		Encodes WRKY DNA-binding protein 26 (WRKY26)
qSL-12-1	BnaC02g01740D	AT5G07070		Encodes CBL-interacting protein kinase 2 (CIPK2)
qSL-12-1	BnaC02g02500D	AT5G05010		clathrin adaptor complexes medium subunit family protein;(source:A
qSL-12-1	BnaC02g02590D	AT5G04760		R-R-type MYB protein which plays negative roles in salt stress and is required for ABA signaling in Arabidopsis.
qSL-12-1	BnaC02g02740D	AT5G04410		NAC2,regulates flavonoid biosynthesis under high light
qSL-12-1	BnaC02g03050D	AT5G03530		Encodes a member of the Rab GTPase family of proteins.
qSL-12-1	BnaC02g03550D	AT3G09390		metallothionein, binds to and detoxifies excess copper and other metals, limiting oxidative damage
qSL-12-1	BnaC02g03640D	AT5G02030		Encodes BOP2, a cytoplasmic and nuclear-localized NPR1 like protein with BTB/POZ domain and ankyrin repeats
qR/s-13-1	BnaC03g31750D	AT4G01060		Encodes a Myb-related protein similar to CPC. Involved in epidermal cell differentiation.
qR/s-13-1	BnaC03g31760D	AT4G01070		the glycosyltransferase (UGT72B1) is involved in metabolizing xenobiotica
qR/s-13-1	BnaC03g31770D	AT4G01070		the glycosyltransferase (UGT72B1) is involved in metabolizing xenobiotica
qR/s-13-1	BnaC03g31960D	AT4G00730		Involved in the accumulation of anthocyanin and in root development.
qR/s-13-1	BnaC03g32460D	AT3G01530		functions redundantly with MYB21 and MYB24 to regulate stamen development.
qR/s-13-1	BnaC03g32780D	AT3G02140		AFP4,Encodes a protein that acts in the nucleus and is an important negative regulator of ABA and salt stress responses,
qR/s-13-1	BnaC03g32790D	AT3G02150		a chloroplast trans-acting factor of the psbD light-responsive promoter.
qR/s-13-1	BnaC03g33190D	AT3G02850		KAT2,circadian rhythm, potassium ion transmembrane transport, regulation of ion transmembrane transport, response to high light intensity, stomatal movement
qR/s-13-1	BnaC03g33440D	AT3G03490		Encodes one of two PEX19 peroxin isoforms,
qR/s-13-1	BnaC03g33850D	AT3G04680		Encodes a nuclear protein that functions in mRNA processing.
qR/s-13-1	BnaC03g33980D	AT2G27000		member of CYP705A
qR/s-13-1	BnaC03g34010D	AT3G04910		Serine/threonine protein kinase, whose transcription is regulated by circadian rhythm.
qR/s-13-1	BnaC03g34520D	AT3G06040		Ribosomal protein L12/ ATP-dependent Clp protease adaptor protein ClpS family protein
qR/s-13-1	BnaC03g34570D	AT3G06120		Encodes a basic helix-loop-helix (bHLH) protein that controls meristemoid differentiation during stomatal development.
qR/s-13-1	BnaC03g34620D	AT3G06260		Encodes a protein with putative galacturonosyltransferase activity.
qR/s-13-1	BnaC03g35020D	AT3G07020		ugt80a2/b1 double mutants have normal levels of celluose and normal cold stress tolerance.
qR/s-13-1	BnaC03g35160D	AT5G48610		myb-like protein X
qR/s-13-1	BnaC03g35620D	AT3G13530		MAPKKK7, MITOGEN-ACTIVATED PROTEIN KINASE KINASE KINASE 7, stress-activated protein kinase signaling cascade
qR/s-13-1	BnaC03g35970D	AT1G80930		MIF4G domain-containing protein / MA3 domain-containing protein;(source:Araport11)
qR/s-13-1	BnaC03g35980D	AT3G09370		yb-like transcription factor (MYB3R3) mRNA.
qR/s-13-1	BnaC03g36160D	AT3G09230		SALT-RELATED MYB1
qR/s-13-1	BnaC03g37030D	AT3G11020		DEHYDRATION-RESPONSIVE ELEMENT BINDING PROTEIN 2, DREB2
qR/s-13-1	BnaC03g37090D	AT3G11170		Chloroplastic enzyme responsible for the synthesis of 16:3 and 18:3 fatty acids from galactolipids, sulpholipids and phosphatidylglycerol.
qR/s-13-1	BnaC03g37840D	AT3G12820		Member of the R2R3 factor gene family.
qR/s-13-1	BnaC03g38000D	AT3G13530		MAPKKK7, stress-activated protein kinase signaling cascade
qR/s-13-1	BnaC03g38350D	AT3G14190		Encodes a 193 amino acid protein of unknown function
qR/s-13-1	BnaC03g38960D	AT3G15170		ANAC054, Encodes a transcription factor involved in shoot apical meristem formation and auxin-mediated lateral root formation.
qR/s-13-1	BnaC03g39060D	AT3G15353		cellular copper ion homeostasis
qR/s-13-1	BnaC03g39160D	AT3G15500		Encodes an ATAF-like NAC-domain transcription factor that doesn't contain C-terminal sequences shared by CUC1, CUC2 and NAM.
qR/s-13-1	BnaC03g39310D	AT3G15850		Chloroplastic enzyme responsible for the synthesis of 16:1 fatty acids from galactolipids and sulpholipids.
qR/s-13-1	BnaC03g40040D	AT3G17510		Encodes a CBL-interacting protein kinase. Specifically interacts with ECT1 and ECT2.
qR/s-13-1	BnaC03g40390D	AT3G18030		flavin mononucleotide flavoprotein involved in salt and osmotic tolerance HAL3A
qR/s-13-1	BnaC03g40620D	AT3G18690		defense response, defense response signaling pathway, resistance gene-dependent, signal transduction
qR/s-13-1	BnaC03g40670D	AT3G18750		intracellular signal transduction, protein phosphorylation
qR/s-13-1	BnaC03g41710D	AT3G20640		basic helix-loop-helix (bHLH) DNA-binding superfamily protein;(
qR/s-13-1	BnaC03g42070D	AT3G21330		basic helix-loop-helix (bHLH) DNA-binding superfamily protein
qR/s-13-1	BnaC03g42350D	AT3G21760		Encodes HYR1, a UDP glycosyltransferase (UGT).
qR/s-13-1	BnaC03g42360D	AT3G21760		Encodes HYR1, a UDP glycosyltransferase (UGT).
qR/s-13-1	BnaC03g42730D	AT3G22275		regulation of jasmonic acid mediated signaling pathway
qR/s-13-1	BnaC03g42810D	AT3G22420		Encodes a member of the WNK family (9 members in all) of protein kinases,
qR/s-13-1	BnaC03g44140D	AT2G04790		PTB domain engulfment adapter
qR/s-13-1	BnaC03g44440D	AT2G04240		XERICO, RING/U-box superfamily protein
qR/s-13-1	BnaC03g44780D	AT3G24715		Raf-like MAPKKKs.appears to contribute to variation in root pressure in different haplotypes.
qR/s-13-1	BnaC03g44870D	AT2G04790		PTB domain engulfment adapter
qR/s-13-1	BnaC03g45180D	AT2G13360		It is involved in photorespiration.
qR/s-13-1	BnaC03g45240D	AT2G13610		transmembrane transport
qR/s-13-1	BnaC03g45250D	AT1G53570		Encodes a member of the MEKK subfamily
qR/s-13-1	BnaC03g45260D	AT1G53570		Encodes a member of the MEKK subfamily
qR/s-13-1	BnaC03g45280D	AT2G13810		ALD1 is a L-lysine alpha-aminotransferase.
qR/s-13-1	BnaC03g45410D	AT4G37850		asic helix-loop-helix (bHLH) DNA-binding superfamily protein
qR/s-13-1	BnaC03g45420D	AT2G14260		encodes proline iminopeptidase
qR/s-13-1	BnaC03g45530D	AT2G14850		transcriptional regulator of RNA polII, SAGA
qR/s-13-1	BnaC03g45760D	AT2G15480		UDP-glucosyl transferase 73B5
qR/s-13-1	BnaC03g45910D	AT5G52300		RD29B, RESPONSIVE TO DESICCATION 29B
qR/s-13-1	BnaC03g45915D	AT5G52300		LOW-TEMPERATURE-INDUCED 65, LTI65, RD29B, RESPONSIVE TO DESICCATION 29B
qR/s-13-1	BnaC03g45990D	AT2G15970		water deprivation, and abscisic acid treatment.
qR/s-13-1	BnaC03g46570D	AT4G35000		response to oxidative stress, response to reactive oxygen species
qR/s-13-1	BnaC03g46620D	AT2G16770		Basic-region leucine zipper (bZIP23) transcription factor involved in the adaptation to zinc deficiency.
qR/s-13-1	BnaC03g46920D	AT2G28160		encodes a putative transcription factor that regulates iron uptake responses.
qR/s-13-1	BnaC03g47560D	AT2G17290		Encodes calcium dependent protein kinase 6 (CPK6),
qR/s-13-1	BnaC03g47990D	AT2G33150		Encodes an organellar (peroxisome, glyoxysome) 3-ketoacyl-CoA thiolase
qR/s-13-1	BnaC03g48150D	AT2G17930		Component of the SPT module of the SAGA complex.
qR/s-13-1	BnaC03g48160D	AT2G17930		Component of the SPT module of the SAGA complex.
qR/s-13-1	BnaC03g48430D	AT1G13110		member of CYP71B The mRNA is cell-to-cell mobile.
qR/s-13-1	BnaC03g48550D	AT5G67490		mitochondrial respiratory chain complex II assembly, tricarboxylic acid cycle
qR/s-13-1	BnaC03g48630D	AT5G67580		Encodes a telomeric DNA binding protein and Single Myb Histone (SMH) gene family member.
qR/s-13-1	BnaC03g49000D	AT5G65410		Encodes ZFHD2, a member of the zinc finger homeodomain transcriptional factor family
qR/s-13-1	BnaC03g49530D	AT5G64750		Is a member of the ERF (ethylene response factor). Expressed in response to ABA, osmotic stres
qR/s-13-1	BnaC03g50150D	AT5G64060		Derives_from AT5G64060;
qR/s-13-1	BnaC03g50570D	AT5G63790		ANAC102 appears to have a role in mediating response to low oxygen stress (hypoxia) in germinating seedlings
qR/s-13-1	BnaC03g50700D	AT5G63650		SNRK2-5, ncodes a member of SNF1-related protein kinases (SnRK2) whose activity is activated by ionic (salt) and non-ionic (mannitol) osmotic stress.
qR/s-13-1	BnaC03g51310D	AT5G62940		HCA2 induces the formation of interfascicular cambium and regulates vascular tissue development in the aerial parts of the plant.
qR/s-13-1	BnaC03g51390D	AT4G27970		The SLAH2 protein has similarity to the SLAC1 protein involved in ion homeostasis in guard cells.
qR/s-13-1	BnaC03g51700D	AT3G47640		Encodes POPEYE (PYE), a bHLH transcription factor regulating response to iron deficiency in Arabidopsis roots.
qR/s-13-1	BnaC03g51750D	AT5G62320		Encodes a putative transcription factor (MYB99).
qR/s-13-1	BnaC03g52090D	AT5G62000		Derives_from AT5G62000;(source
qR/s-13-1	BnaC03g52390D	AT3G49530		Transcription factor that serves as a molecular link between cold signals and pathogen resistance responses.
qR/s-13-1	BnaC03g52400D	AT3G49530		Transcription factor that serves as a molecular link between cold signals and pathogen resistance responses.
qR/s-13-1	BnaC03g53100D	AT1G02460		Pectin lyase-like superfamily protein
qR/s-13-1	BnaC03g53500D	AT3G47640		Encodes POPEYE (PYE), a bHLH transcription factor regulating response to iron deficiency in Arabidopsis roots.
qR/s-13-1	BnaC03g55250D	AT3G45260		BIB functions redundantly with JKD to retain SHR in the nucleus and thereby restrict SHR movement in root tissues.
qR/s-13-1	BnaC03g55570D	AT4G14455		Encodes a Bet1/Sft1-like SNARE protein, which can only partially suppresses the temperature-sensitive growth defect in sft1-1 yeast cells
qR/s-13-1	BnaC03g56680D	AT5G36250		Encodes a myristoylated 2C-type protein phosphatase that interacts with the catalytic subunit of SnRK1
qR/s-13-1	BnaC03g56870D	AT1G13150		member of CYP86C
qR/s-13-1	BnaC03g56890D	AT1G13090		putative cytochrome P450
qR/s-13-1	BnaC03g56900D	AT1G13080		cytochrome P450 monooxygenase
qR/s-13-1	BnaC03g56910D	AT1G13080		cytochrome P450 monooxygenase
qR/s-13-1	BnaC03g56930D	AT1G13080		cytochrome P450 monooxygenase
qR/s-13-1	BnaC03g57100D	AT3G47640		Encodes POPEYE (PYE), a bHLH transcription factor regulating response to iron deficiency in Arabidopsis roots.
qR/s-13-1	BnaC03g57170D	AT3G47710		photomorphogenesis, regulation of timing of transition from vegetative to reproductive phase
qR/s-13-1	BnaC03g57760D	AT1G27740		photomorphogenesis, regulation of timing of transition from vegetative to reproductive phase
qR/s-13-1	BnaC03g58100D	AT1G27740		photomorphogenesis, regulation of timing of transition from vegetative to reproductive phase
qR/s-13-1	BnaC03g59010D	AT1G29230		Encodes a member of the SNF1-related kinase (SnRK) gene family (SnRK3.20)
qR/s-13-1	BnaC03g59150D	AT2G25160		cytochrome P450, family 82, subfamily F, polypeptide 1
qR/s-13-1	BnaC03g59160D	AT2G25160		cytochrome P450, family 82, subfamily F, polypeptide 1
qR/s-13-1	BnaC03g59530D	AT1G29950		Derives_from AT1G29950;
qR/s-13-1	BnaC03g60600D	AT4G39410		Encodes a member of the Group II-c WRKY Transcription Factor family that is involved in stem development
qR/s-13-1	BnaC03g60620D	AT1G47620		CYP96A8
qR/s-13-1	BnaC03g60650D	AT4G39780		member of CYP96A
qR/s-13-1	BnaC03g61070D	AT4G38070		transcription factor bHLH131-like protein
qR/s-13-1	BnaC03g61210D	AT4G37850		basic helix-loop-helix (bHLH) DNA-binding superfamily protein
qR/s-13-1	BnaC03g61610D	AT4G36930		Encodes a transcription factor of the bHLH protein family.
qR/s-13-1	BnaC03g61710D	AT3G11290		Myb/SANT-like DNA-binding domain protein
qR/s-13-1	BnaC03g62100D	AT2G01520		plays a role in promoting vegetative growth and delaying ﬂowering
qR/s-13-1	BnaC03g62660D	AT4G18290		Encodes a potassium channel protein (KAT1). ABA triggers KAT1 endocytosis both in epidermal cells as well as guard cells.
qR/s-13-1	BnaC03g62800D	AT4G18700		Encodes CBL-interacting protein kinase 12
qR/s-13-1	BnaC03g62830D	AT4G18770		MYB98 is a member of the R2R3-MYB gene family,
qR/s-13-1	BnaC03g63560D	AT1G66950		response to reactive oxygen species,
qR/s-13-1	BnaC03g63760D	AT2G30770		putative cytochrome P450
qR/s-13-1	BnaC03g63820D	AT4G20360		lear transcribed, plastid localized EF-Tu translation elongation factor.
qR/s-13-1	BnaC03g64160D	AT4G21440		Encodes a MYB transcription factor involved in wounding and osmotic stress response. Member of the R2R3 factor gene family.
qR/s-13-1	BnaC03g64420D	AT4G21090		MITOCHONDRIAL FERREDOXIN 2
qR/s-13-1	BnaC03g64430D	AT4G21070		consistent with a putative role in DNA repair and in cell cycle control.
qR/s-13-1	BnaC03g64720D	AT4G10790		It is an integral lipid droplet (LD) protein that associates with a subpopulation of LDs during seed germination.
qR/s-13-1	BnaC03g65090D	AT4G22680		Encodes a putative transcription factor (MYB85)
qR/s-13-1	BnaC03g65200D	AT4G23550		Encodes WRKY DNA-binding protein 29 (WRKY29). The mRNA is cell-to-cell mobile
qR/s-13-1	BnaC03g65280D	AT5G15210		Encodes ZFHD3, a member of the zinc finger homeodomain transcriptional factor family.
qR/s-13-1	BnaC03g65600D	AT4G35040		Basic-region leucine zipper (bZIP19) transcription factor involved in the adaptation to zinc deficiency. Binds ZDRE motifs
qR/s-13-1	BnaC03g65930D	AT4G34590		Derives_from AT4G34590
qR/s-13-1	BnaC03g66570D	AT4G33450		Member of the R2R3 factor gene family.
qR/s-13-1	BnaC03g66900D	AT4G32800		ethylene-activated signaling pathway,a member of the DREB subfamily
qR/s-13-1	BnaC03g66940D	AT4G32730		Encodes a putative c-myb-like transcription factor with three MYB re
qR/s-13-1	BnaC03g67000D	AT4G32700		Encodes a DNA polymerase required for microhomology mediated repair of DNA double strand breaks and is required for T-DNA integration.
qR/s-13-1	BnaC03g67010D	AT4G32700		Encodes a DNA polymerase required for microhomology mediated repair of DNA double strand breaks and is required for T-DNA integration.
qR/s-13-1	BnaC03g67380D	AT4G31800		Pathogen-induced transcription factor. Binds W-box sequences in vitro. Forms protein complexes with itself and with WRKY40 and WRKY60.
qR/s-13-1	BnaC03g67520D	AT4G31550		member of WRKY Transcription Factor; Group II-d; negative regulator of basal resistance to Pseudomonas syringae.
qR/s-13-1	BnaC03g67600D	AT4G31440		transcriptional regulator of RNA polII, SAGA, subunit
qR/s-13-1	BnaC03g67730D	AT4G31170		Protein kinase superfamily protein
qR/s-13-1	BnaC03g67810D	AT4G30960		Derives_from AT4G30960
qR/s-13-1	BnaC03g67820D	AT4G30950		Chloroplastic enzyme responsible for the synthesis of 16:2 and 18:2 fatty acids from galactolipids,
qR/s-13-1	BnaC03g67830D	AT4G30935		member of WRKY Transcription Factor
qR/s-13-1	BnaC03g68150D	AT4G29940		(PRHA). Expression of the gene differs in various vegetative and floral plant tissues and is positively influenced by the phytohormone auxin.
qR/s-13-1	BnaC03g68160D	AT4G29930		basic helix-loop-helix (bHLH) DNA-binding superfamily protein;
qR/s-13-1	BnaC03g68170D	AT4G29930		basic helix-loop-helix (bHLH) DNA-binding superfamily protein
qR/s-13-1	BnaC03g68390D	AT1G49950		Encodes a telomeric DNA binding protein and Single Myb Histone (SMH) gene family member.
qR/s-13-1	BnaC03g68490D	AT1G50120		Encodes a Golgi-localized protein which regulates pollen tube growth. Required for TGN formation and Golgi structure maintenance.
qR/s-13-1	BnaC03g68540D	AT3G19980		transcription factor family protein (ABI5)
qR/s-13-1	BnaC03g70060D	AT1G72740		Single Myb Histone (SMH) gene family member. Contains terminal acidic SANT domain.
qR/s-13-1	BnaC03g70080D	ATCG00490		large subunit of RUBISCO, its phosphorylation state is modulated in response to ABA in Arabidopsis thaliana seeds
qR/s-13-1	BnaC03g70400D	AT1G55270		SAGL1 is a member of a small family of KELCH domain containing proteins
qR/s-13-1	BnaC03g70530D	AT1G78790		Encodes a protein with high similarity to mammalian MHF2 that acts in the same pathway as FANCM to restrain class II meiotic crossing over.
qR/s-13-1	BnaC03g70700D	AT1G55670		Encodes subunit G of photosystem I, an 11-kDa membrane protein
qR/s-13-1	BnaC03g70840D	AT1G55790		ferredoxin-fold anticodon-binding domain protein
qR/s-13-1	BnaC03g70990D	AT1G56010		Encodes a transcription factor involved in shoot apical meristem formation and auxin-mediated lateral root formation.
qR/s-13-1	BnaC03g71020D	AT1G53720		Encodes a cyclophilin, member of a family modular proteins consisting of a peptidyl-prolyl cis? trans isomerase (PPIase) domain,
qR/s-13-1	BnaC03g71080D	AT1G56160		cellular response to potassium ion starvation, induced systemic resistance, ethylene mediated signaling pathway
qR/s,RL-19-1	BnaC09g23870D	AT2G20690		A synthetic gene encoding the catalytic domain of the Arabidopsis thaliana gene At2g20690
qR/s,RL-19-1	BnaC09g23980D	AT4G11400		ARID/BRIGHT DNA-binding , ELM2 domain and myb-like DNA-binding domain-containing protein
qR/s,RL-19-1	BnaC09g23990D	AT4G11380		Adaptin family protein
qR/s,RL-19-1	BnaC09g24280D	AT4G10790		Encodes a member of the plant UBX-domain containing (PUX) protein family.
qR/s,RL-19-1	BnaC09g24550D	AT3G26744		ICE1, cold-regulated gene expression and ABA signaling
qR/s,RL-19-1	BnaC09g24990D	AT4G06746		ethylene-activated signaling pathway, regulation of transcription, DNA-templated
qR/s,RL-19-1	BnaC09g25210D	AT4G08390		Encodes a chloroplastic stromal ascorbate peroxidase sAPX. Ascorbate peroxidases are enzymes that scavenge hydrogen peroxide in plant cells.
qR/s,RL-19-1	BnaC09g25280D	AT4G08500		Encodes a member of the A1 subgroup of the MEKK (MAPK/ERK kinase kinase) family.
qR/s,RL-19-1	BnaC09g26200D	AT5G50150		LOTR1 protein has an unknown function
qR/s,RL-19-1	BnaC09g26840D	ATCG01060		Encodes the PsaC subunit of photosystem
qR/s,RL-19-1	BnaC09g27270D	AT5G51070		CLPD, EARLY RESPONSIVE TO DEHYDRATION 1
qR/s,RL-19-1	BnaC09g27290D	AT4G00650		FRIGIDA INTERACTING PROTEIN 1
qR/s,RL-19-1	BnaC09g27300D	AT5G51110		RAF2, Encodes a protein involved in Rubisco assembly that also mediates Abscisic acid-dependent stress response.
qR/s,RL-19-1	BnaC09g27320D	AT4G06634		ATYY1, Encodes an ABA responsive C2H2-type zinc finger transcription factor
qR/s,RL-19-1	BnaC09g27540D	ATCG00350		Encodes psaA protein comprising the reaction center for photosystem I along with psaB protein
qR/s,RL-19-1	BnaC09g27550D	ATCG00360		Encodes a protein required for photosystem I assembly and stability.
qR/s,RL-19-1	BnaC09g27600D	ATCG00490		RUBISCO. Protein is tyrosine-phosphorylated and its phosphorylation state is modulated in response to ABA in Arabidopsis thaliana
qR/s,RL-19-1	BnaC09g27610D	ATCG00490		RUBISCO. Protein is tyrosine-phosphorylated and its phosphorylation state is modulated in response to ABA in Arabidopsis thaliana
qR/s,RL-19-1	BnaC09g27630D	ATCG00510		Encodes subunit I of photosystem I.
qR/s,RL-19-1	BnaC09g27680D	ATCG00510		Encodes subunit I of photosystem I.
qR/s,RL-19-1	BnaC09g28470D	AT1G30140		Myb/SANT-like DNA-binding domain protein
qR/s,RL-19-1	BnaC09g30260D	AT5G53900		Serine/threonine-protein kinase WNK
qR/s,RL-19-1	BnaC09g30270D	AT5G53900		Serine/threonine-protein kinase WNK
qR/s,RL-19-1	BnaC09g30320D	AT5G54060		Encodes a anthocyanin 3-O-glucoside: 2"-O-xylosyl-transferase involved in anthocyanin modification
qR/s,RL-19-1	BnaC09g30870D	AT3G21090		ABC-2 type transporter family protein
qR/s,RL-19-1	BnaC09g31560D	AT4G26930		Encodes a putative transcription factor (MYB97)
qR/s,RL-19-1	BnaC09g31820D	AT5G55090		member of MEKK subfamily
qR/s,RL-19-1	BnaC09g32450D	AT5G55900		Sucrase/ferredoxin-like family protein
qR/s,RL-19-1	BnaC09g32500D	AT4G13680		hypothetical protein
qR/s,RL-19-1	BnaC09g32680D	AT5G57630		CBL-interacting protein kinase.When mutated plants are hypersensitive to salt and osmotic
qR/s,RL-19-1	BnaC09g32700D	AT5G57620		involved in localizing lignin biosynthetic machinery to the Casparian band.
qR/s,RL-19-1	BnaC09g33150D	AT5G56580		Encodes a member of the MAP Kinase Kinase family of proteins.
qR/s,RL-19-1	BnaC09g33360D	AT5G56840		myb-like transcription factor family protein
qR/s,RL-19-1	BnaC09g33720D	AT1G80960		F-box and Leucine Rich Repeat domains containing protein;
qR/s,RL-19-1	BnaC09g33730D	AT2G36380		pleiotropic drug resistance 6
qR/s,RL-19-1	BnaC09g33810D	AT5G58340		myb-like HTH transcriptional regulator family protein
qR/s,RL-19-1	BnaC09g33820D	AT5G58350		Encodes a member of the WNK family (9 members in all) of protein kinases,
qR/s,RL-19-1	BnaC09g33860D	AT5G58380		Encodes a CBL-interacting protein kinase with similarity to SOS protein kinase.
qR/s,RL-19-1	BnaC09g33900D	AT1G07150		MAPKKK13, MITOGEN-ACTIVATED PROTEIN KINASE KINASE KINASE 13
qR/s-19-2	BnaC09g34530D	AT3G15240		Serine/threonine-protein kinase WNK (With No Lysine)-like protein;
qR/s-19-2	BnaC09g34870D	AT5G59590		UDP-glucosyl transferase 76E2
qR/s-19-2	BnaC09g35120D	AT5G59780		Encodes a putative transcription factor (MYB59).
qR/s-19-2	BnaC09g35510D	AT5G60200		activates gene expression that promotes radial growth. Locally promotes transcription of inhibitory HD-ZIP III genes
qR/s-19-2	BnaC09g35690D	AT5G60360		Encodes a senescence-associated thiol protease.
qR/s-19-2	BnaC09g35850D	AT5G60550		Derives_from AT5G60550
qR/s-19-2	BnaC09g36060D	AT5G23000		one of the three MAM genes in glucosinolate biosynthetic loci (GS-Elong)
qDSI_RL-11-2	BnaC01g32600D	AT3G20340		response to oxidative stress
qDSI_RL-11-2	BnaC01g35030D	AT1G18080		cellular response to abscisic acid stimulus,
qDSI_SL-11-3	BnaC01g35030D	AT1G18080		cellular response to abscisic acid stimulus,
qDSI_SL-11-3	BnaC01g32600D	AT3G20340		response to oxidative stress
qDSI_RL-11-4	BnaC01g30750D	AT3G26744		INDUCER OF CBF EXPRESSION 1 (ICE1); CONTAINS InterPro DOMAIN/s: Helix-loop-helix DNA-binding domain (InterPro:IPR001092), Helix-loop-helix DNA-binding (InterPro:IPR011598); BEST Arabidopsis thaliana protein match is: basic helix-loop-helix (bHLH) DNA-binding superfamily protein (TAIR:AT1G12860.1); Has 2623 Blast hits to 2616 proteins in 144 species: Archae - 0; Bacteria - 0; Metazoa - 19; Fungi -…
qDSI_SL-11-3	BnaC01g30750D	AT3G26744		INDUCER OF CBF EXPRESSION 1 (ICE1); CONTAINS InterPro DOMAIN/s: Helix-loop-helix DNA-binding domain (InterPro:IPR001092), Helix-loop-helix DNA-binding (InterPro:IPR011598); BEST Arabidopsis thaliana protein match is: basic helix-loop-helix (bHLH) DNA-binding superfamily protein (TAIR:AT1G12860.1); Has 2623 Blast hits to 2616 proteins in 144 species: Archae - 0; Bacteria - 0; Metazoa - 19; Fungi -…

## Sheet: Table S4
Table S4. 128 candidate genes have SNP/InDel variations between the two parents.
QTL	Gene alias	A. thaliana Locus				Indel				SNP
qSL-2-1	BnaA02g01020D	AT5G11460								390611	390611	T	C
qSL-2-3	BnaA02g04510D	AT3G03260
qSL-2-3	BnaA02g04760D	AT5G20230								2113197	2113197	T	G
qSL-2-3	BnaA02g05310D	AT5G21170			2418512	2418520	GGTTCCAGT	-		2417270	2417270	C	T
qSL-2-3	BnaA02g05450D	AT5G22090			2501777	2501777	-	TGAAATTGGGGA		2501669	2501669	T	G
qSL-2-4	BnaA02g06390D	AT5G60360								3057009	3057009	C	A
qSL-2-4	BnaA02g06420D	AT5G60360								3064062	3064062	C	T
qSL-2-4	BnaA02g06470D	AT5G60200			3093560	3093562	CCT	-		3093544	3093544	G	A
qSL-2-4	BnaA02g07000D	AT5G59580								3316960	3316960	T	C
qSL-2-4	BnaA02g07700D	AT5G58340			3668342	3668343	TT	-		3667943	3667943	C	A
qSL-2-4	BnaA02g07710D	AT5G58340								3668690	3668690	G	A
qSL-2-4	BnaA02g07720D	AT5G58340								3669018	3669018	G	T
qSL-2-4	BnaA02g07950D	AT5G58010			3768935	3768935	C	-		3769962	3769962	A	T
qSL-2-4	BnaA02g08130D	AT5G57390								3851623	3851623	C	G
qSL-2-4	BnaA02g09140D	AT5G55300			4526196	4526196	-	CTT		4525784	4525784	G	A
qSL-2-4	BnaA02g09290D	AT5G55090			4595555	4595563	CGACGAAGA	-		4594800	4594800	A	C
qSL-2-4	BnaA02g09340D	AT4G26930								4616972	4616972	A	C
qR/S-2-1	BnaA02g28220D	AT3G26744								20795721	20795721	C	G
qR/S-2-1	BnaA02g28310D	AT2G29880								20858640	20858640	C	T
qR/S-2-1	BnaA02g28960D	AT3G27460			21225987	21225988	TT	-		21226911	21226911	T	C
qR/S-2-1	BnaA02g29700D	AT3G29160
qR/S-2-1	BnaA02g29720D	AT3G29160
qR/S,RLK-6-2	BnaA06g01390D	AT1G54040
qR/S,RLK-6-2	BnaA06g01540D	AT1G52400
qR/S,RLK-6-2	BnaA06g02020D	AT1G51940								1183539	1183539	A	G
qR/S,RLK-6-2	BnaA06g02330D	AT1G51460								1349595	1349595	T	A
qR/S,RLK-6-2	BnaA06g02430D	AT1G51220								1391765	1391765	G	A
qRL-9-1	BnaA09g42330D	AT1G78490
qRL-9-1	BnaA09g42370D	AT2G22760
qRL-9-1	BnaA09g42390D	AT2G22750
qRL-9-1	BnaA09g42480D	AT2G22540
qRL-9-1	BnaA09g42590D	AT2G22475								29656596	29656596	G	A
qRL-9-1	BnaA09g42620D	AT2G22450								29663974	29663974	C	T
qRL-9-1	BnaA09g42730D	AT2G22300			29721771	29721773	AGT	-		29720904	29720904	G	A
qRL-9-1	BnaA09g42870D	AT3G18140
qRL-9-1	BnaA09g42990D	AT2G21650
qRL-9-1	BnaA09g43150D	AT2G21490
qRL-11-3	BnaC01g02550D	AT2G17990
qRL-11-3	BnaC01g02580D	AT4G36080			1350280	1350280	-	TCT		1349842	1349842	G	T
qRL-11-4	BnaC01g08430D	AT4G29940			4609546	4609557	TCGTGGGCTGGT	-		4610039	4610039	C	G
qRL-11-4	BnaC01g08450D	AT4G29930
qSLk-11-1	BnaC01g33350D	AT3G19500
qSLk-11-1	BnaC01g33830D	AT3G18830
qSLk-11-1	BnaC01g33900D	AT3G18780								33083716	33083716	A	T
qSLk-11-1	BnaC01g34230D	AT3G18360
qSLk-11-1	BnaC01g34360D	AT3G52590								33511941	33511941	T	C
qSLk-11-1	BnaC01g34470D	AT3G23780								33599231	33599231	G	A
qSLk-11-1	BnaC01g34530D	AT3G18030
qSLk-11-1	BnaC01g35030D	AT1G18080								34346473	34346473	C	G
qSLk-11-1	BnaC01g35330D	AT5G62190								34660893	34660893	C	G
qSL-12-1	BnaC02g01720D	AT5G07100
qSL-12-1	BnaC02g01740D	AT5G07070			758911	758911	-	CCT		758041	758041	G	A
qSL-12-1	BnaC02g02500D	AT5G05010			1107194	1107194	-	C		1104633	1104633	T	G
qSL-12-1	BnaC02g02590D	AT5G04760								1141278	1141278	G	A
qSL-12-1	BnaC02g02740D	AT5G04410			1211627	1211629	CAT	-		1210442	1210442	T	C
qSL-12-1	BnaC02g03050D	AT5G03530								1422218	1422218	A	G
qSL-12-1	BnaC02g03550D	AT3G09390
qSL-12-1	BnaC02g03640D	AT5G02030			1738710	1738710	-	AGG		1737197	1737197	C	G
qR/s-13-1	BnaC03g31750D	AT4G01060
qR/s-13-1	BnaC03g31760D	AT4G01070
qR/s-13-1	BnaC03g31770D	AT4G01070
qR/s-13-1	BnaC03g31960D	AT4G00730			19657089	19657089	-	CCT		19655975	19655975	T	C
qR/s-13-1	BnaC03g32460D	AT3G01530								19934345	19934345	G	A
qR/s-13-1	BnaC03g32780D	AT3G02140			20083200	20083205	CTTCTT	-		20083318	20083318	C	G
qR/s-13-1	BnaC03g32790D	AT3G02150
qR/s-13-1	BnaC03g33190D	AT3G02850								20264633	20264633	G	A
qR/s-13-1	BnaC03g33440D	AT3G03490
qR/s-13-1	BnaC03g33850D	AT3G04680								20596311	20596311	G	A
qR/s-13-1	BnaC03g33980D	AT2G27000
qR/s-13-1	BnaC03g34010D	AT3G04910								20698756	20698756	T	C
qR/s-13-1	BnaC03g34520D	AT3G06040
qR/s-13-1	BnaC03g34570D	AT3G06120
qR/s-13-1	BnaC03g34620D	AT3G06260
qR/s-13-1	BnaC03g35020D	AT3G07020			21269753	21269753	-	ACCACC		21267107	21267107	A	G
qR/s-13-1	BnaC03g35160D	AT5G48610			21372024	21372024	C	-		21370809	21370809	T	C
qR/s-13-1	BnaC03g35620D	AT3G13530								21608229	21608229	C	T
qR/s-13-1	BnaC03g35970D	AT1G80930			21789438	21789440	GAG	-		21788809	21788809	G	T
qR/s-13-1	BnaC03g35980D	AT3G09370			21790843	21790845	GTA	-		21790557	21790557	G	T
qR/s-13-1	BnaC03g36160D	AT3G09230								21869953	21869953	A	C
qR/s-13-1	BnaC03g37030D	AT3G11020								22366322	22366322	T	A
qR/s-13-1	BnaC03g37090D	AT3G11170			22441695	22441703	TCACCTGCG	-		22441800	22441800	G	C
qR/s-13-1	BnaC03g37840D	AT3G12820
qR/s-13-1	BnaC03g38000D	AT3G13530								23287161	23287161	T	C
qR/s-13-1	BnaC03g38350D	AT3G14190			23491386	23491386	-	AACTGCTTT		23490907	23490907	C	G
qR/s-13-1	BnaC03g38960D	AT3G15170								24034621	24034621	A	T
qR/s-13-1	BnaC03g39060D	AT3G15353								24091778	24091778	C	T
qR/s-13-1	BnaC03g39160D	AT3G15500
qR/s-13-1	BnaC03g39310D	AT3G15850			24288140	24288145	GGATAG	-
qR/s-13-1	BnaC03g40040D	AT3G17510
qR/s-13-1	BnaC03g40390D	AT3G18030
qR/s-13-1	BnaC03g40620D	AT3G18690
qR/s-13-1	BnaC03g40670D	AT3G18750								25555138	25555138	T	C
qR/s-13-1	BnaC03g41710D	AT3G20640
qR/s-13-1	BnaC03g42070D	AT3G21330								26886664	26886664	A	G
qR/s-13-1	BnaC03g42350D	AT3G21760								27111130	27111130	G	A
qR/s-13-1	BnaC03g42360D	AT3G21760			27114198	27114198	-	TATCTAAT		27112915	27112915	T	C
qR/s-13-1	BnaC03g42730D	AT3G22275
qR/s-13-1	BnaC03g42810D	AT3G22420								27571006	27571006	G	A
qR/s-13-1	BnaC03g44140D	AT2G04790								29291075	29291075	G	T
qR/s-13-1	BnaC03g44440D	AT2G04240
qR/s-13-1	BnaC03g44780D	AT3G24715
qR/s-13-1	BnaC03g44870D	AT2G04790
qR/s-13-1	BnaC03g45180D	AT2G13360
qR/s-13-1	BnaC03g45240D	AT2G13610								30242200	30242200	A	G
qR/s-13-1	BnaC03g45250D	AT1G53570			30247819	30247825	CTGTTGG	-		30247376	30247376	A	G
qR/s-13-1	BnaC03g45260D	AT1G53570								30263994	30263994	A	G
qR/s-13-1	BnaC03g45280D	AT2G13810								30294987	30294987	C	G
qR/s-13-1	BnaC03g45410D	AT4G37850								30420202	30420202	C	T
qR/s-13-1	BnaC03g45420D	AT2G14260			30423073	30423073	-	CGAAAC		30422890	30422890	G	C
qR/s-13-1	BnaC03g45530D	AT2G14850			30556699	30556699	A	-		30556727	30556727	G	A
qR/s-13-1	BnaC03g45760D	AT2G15480
qR/s-13-1	BnaC03g45910D	AT5G52300								30932305	30932305	T	G
qR/s-13-1	BnaC03g45915D	AT5G52300
qR/s-13-1	BnaC03g45990D	AT2G15970								31003666	31003666	T	G
qR/s-13-1	BnaC03g46570D	AT4G35000
qR/s-13-1	BnaC03g46620D	AT2G16770								31612968	31612968	C	T
qR/s-13-1	BnaC03g46920D	AT2G28160
qR/s-13-1	BnaC03g47560D	AT2G17290
qR/s-13-1	BnaC03g47990D	AT2G33150			33011085	33011085	-	ATC		33010894	33010894	G	A
qR/s-13-1	BnaC03g48150D	AT2G17930								33097115	33097115	G	C
qR/s-13-1	BnaC03g48160D	AT2G17930								33109830	33109830	G	A
qR/s-13-1	BnaC03g48430D	AT1G13110								33340121	33340121	C	T
qR/s-13-1	BnaC03g48550D	AT5G67490			33520214	33520216	CTT	-		33520209	33520209	T	A
qR/s-13-1	BnaC03g48630D	AT5G67580
qR/s-13-1	BnaC03g49000D	AT5G65410			33769070	33769070	-	TCCTCCTCC		33768918	33768918	G	A
qR/s-13-1	BnaC03g49530D	AT5G64750
qR/s-13-1	BnaC03g50150D	AT5G64060								34845331	34845331	A	G
qR/s-13-1	BnaC03g50570D	AT5G63790								35058028	35058028	A	T
qR/s-13-1	BnaC03g50700D	AT5G63650								35116772	35116772	C	A
qR/s-13-1	BnaC03g51310D	AT5G62940			35847141	35847143	AAC	-		35846960	35846960	T	C
qR/s-13-1	BnaC03g51390D	AT4G27970
qR/s-13-1	BnaC03g51700D	AT3G47640			36423425	36423425	-	CT		36423180	36423180	G	A
qR/s-13-1	BnaC03g51750D	AT5G62320
qR/s-13-1	BnaC03g52090D	AT5G62000
qR/s-13-1	BnaC03g52390D	AT3G49530
qR/s-13-1	BnaC03g52400D	AT3G49530
qR/s-13-1	BnaC03g53100D	AT1G02460
qR/s-13-1	BnaC03g53500D	AT3G47640
qR/s-13-1	BnaC03g55250D	AT3G45260
qR/s-13-1	BnaC03g55570D	AT4G14455			44561039	44561039	T	-		44560627	44560627	A	G
qR/s-13-1	BnaC03g56680D	AT5G36250								45957666	45957666	A	G
qR/s-13-1	BnaC03g56870D	AT1G13150
qR/s-13-1	BnaC03g56890D	AT1G13090
qR/s-13-1	BnaC03g56900D	AT1G13080
qR/s-13-1	BnaC03g56910D	AT1G13080
qR/s-13-1	BnaC03g56930D	AT1G13080
qR/s-13-1	BnaC03g57100D	AT3G47640								46361258	46361258	G	A
qR/s-13-1	BnaC03g57170D	AT3G47710
qR/s-13-1	BnaC03g57760D	AT1G27740			47030284	47030284	-	A		47030238	47030238	C	T
qR/s-13-1	BnaC03g58100D	AT1G27740								47511249	47511249	G	A
qR/s-13-1	BnaC03g59010D	AT1G29230			48216124	48216124	-	CTTTCTCTTCGG		48216095	48216095	T	C
qR/s-13-1	BnaC03g59150D	AT2G25160
qR/s-13-1	BnaC03g59160D	AT2G25160
qR/s-13-1	BnaC03g59530D	AT1G29950
qR/s-13-1	BnaC03g60600D	AT4G39410			49700745	49700745	-	CATCAATATTATGATCAA		49699387	49699387	T	G
qR/s-13-1	BnaC03g60620D	AT1G47620								49731280	49731280	T	A
qR/s-13-1	BnaC03g60650D	AT4G39780								49769241	49769241	A	G
qR/s-13-1	BnaC03g61070D	AT4G38070			50096800	50096800	A	-		50095967	50095967	A	C
qR/s-13-1	BnaC03g61210D	AT4G37850			50196674	50196711	TGATTTCGACATGACACTCATGGATGTTGTAAAGAGCT	-		50195809	50195809	T	C
qR/s-13-1	BnaC03g61610D	AT4G36930								50796341	50796341	C	T
qR/s-13-1	BnaC03g61710D	AT3G11290
qR/s-13-1	BnaC03g62100D	AT2G01520
qR/s-13-1	BnaC03g62660D	AT4G18290
qR/s-13-1	BnaC03g62800D	AT4G18700
qR/s-13-1	BnaC03g62830D	AT4G18770
qR/s-13-1	BnaC03g63560D	AT1G66950
qR/s-13-1	BnaC03g63760D	AT2G30770
qR/s-13-1	BnaC03g63820D	AT4G20360
qR/s-13-1	BnaC03g64160D	AT4G21440
qR/s-13-1	BnaC03g64420D	AT4G21090
qR/s-13-1	BnaC03g64430D	AT4G21070
qR/s-13-1	BnaC03g64720D	AT4G10790
qR/s-13-1	BnaC03g65090D	AT4G22680
qR/s-13-1	BnaC03g65200D	AT4G23550
qR/s-13-1	BnaC03g65280D	AT5G15210
qR/s-13-1	BnaC03g65600D	AT4G35040
qR/s-13-1	BnaC03g65930D	AT4G34590
qR/s-13-1	BnaC03g66570D	AT4G33450								56308545	56308545	A	T
qR/s-13-1	BnaC03g66900D	AT4G32800
qR/s-13-1	BnaC03g66940D	AT4G32730								56643412	56643412	A	G
qR/s-13-1	BnaC03g67000D	AT4G32700								56684989	56684989	T	C
qR/s-13-1	BnaC03g67010D	AT4G32700								56695383	56695383	C	A
qR/s-13-1	BnaC03g67380D	AT4G31800								57062593	57062593	C	T
qR/s-13-1	BnaC03g67520D	AT4G31550
qR/s-13-1	BnaC03g67600D	AT4G31440								57193330	57193330	C	T
qR/s-13-1	BnaC03g67730D	AT4G31170
qR/s-13-1	BnaC03g67810D	AT4G30960
qR/s-13-1	BnaC03g67820D	AT4G30950								57462081	57462081	A	G
qR/s-13-1	BnaC03g67830D	AT4G30935			57468049	57468051	TGT	-		57467159	57467159	G	A
qR/s-13-1	BnaC03g68150D	AT4G29940								57775461	57775461	C	A
qR/s-13-1	BnaC03g68160D	AT4G29930			57788665	57788665	-	AAGTCACCTTCATCTTT		57788657	57788657	C	T
qR/s-13-1	BnaC03g68170D	AT4G29930								57792197	57792197	G	A
qR/s-13-1	BnaC03g68390D	AT1G49950
qR/s-13-1	BnaC03g68490D	AT1G50120								58154710	58154710	G	T
qR/s-13-1	BnaC03g68540D	AT3G19980								58250758	58250758	C	A
qR/s-13-1	BnaC03g70060D	AT1G72740
qR/s-13-1	BnaC03g70080D	ATCG00490								59753672	59753672	C	A
qR/s-13-1	BnaC03g70400D	AT1G55270								60092749	60092749	C	G
qR/s-13-1	BnaC03g70530D	AT1G78790								60225218	60225218	A	T
qR/s-13-1	BnaC03g70700D	AT1G55670								60326601	60326601	T	G
qR/s-13-1	BnaC03g70840D	AT1G55790			60413187	60413207	GCTGCGGTGGCTGCTTCTGCT	-		60413062	60413062	A	C
qR/s-13-1	BnaC03g70990D	AT1G56010								60476309	60476309	G	T
qR/s-13-1	BnaC03g71020D	AT1G53720			60501594	60501594	-	GCG		60498388	60498388	T	G
qR/s-13-1	BnaC03g71080D	AT1G56160								60540752	60540752	C	T
qR/s,RL-19-1	BnaC09g23870D	AT2G20690
qR/s,RL-19-1	BnaC09g23980D	AT4G11400
qR/s,RL-19-1	BnaC09g23990D	AT4G11380
qR/s,RL-19-1	BnaC09g24280D	AT4G10790
qR/s,RL-19-1	BnaC09g24550D	AT3G26744
qR/s,RL-19-1	BnaC09g24990D	AT4G06746								23377987	23377987	A	T
qR/s,RL-19-1	BnaC09g25210D	AT4G08390
qR/s,RL-19-1	BnaC09g25280D	AT4G08500
qR/s,RL-19-1	BnaC09g26200D	AT5G50150
qR/s,RL-19-1	BnaC09g26840D	ATCG01060
qR/s,RL-19-1	BnaC09g27270D	AT5G51070								29016864	29016864	G	T
qR/s,RL-19-1	BnaC09g27290D	AT4G00650
qR/s,RL-19-1	BnaC09g27300D	AT5G51110
qR/s,RL-19-1	BnaC09g27320D	AT4G06634
qR/s,RL-19-1	BnaC09g27540D	ATCG00350
qR/s,RL-19-1	BnaC09g27550D	ATCG00360
qR/s,RL-19-1	BnaC09g27600D	ATCG00490
qR/s,RL-19-1	BnaC09g27610D	ATCG00490
qR/s,RL-19-1	BnaC09g27630D	ATCG00510
qR/s,RL-19-1	BnaC09g27680D	ATCG00510
qR/s,RL-19-1	BnaC09g28470D	AT1G30140
qR/s,RL-19-1	BnaC09g30260D	AT5G53900
qR/s,RL-19-1	BnaC09g30270D	AT5G53900
qR/s,RL-19-1	BnaC09g30320D	AT5G54060
qR/s,RL-19-1	BnaC09g30870D	AT3G21090
qR/s,RL-19-1	BnaC09g31560D	AT4G26930								34482688	34482688	C	T
qR/s,RL-19-1	BnaC09g31820D	AT5G55090								34779592	34779592	G	A
qR/s,RL-19-1	BnaC09g32450D	AT5G55900								35397244	35397244	G	A
qR/s,RL-19-1	BnaC09g32500D	AT4G13680
qR/s,RL-19-1	BnaC09g32680D	AT5G57630								35865564	35865564	T	C
qR/s,RL-19-1	BnaC09g32700D	AT5G57620
qR/s,RL-19-1	BnaC09g33150D	AT5G56580
qR/s,RL-19-1	BnaC09g33360D	AT5G56840
qR/s,RL-19-1	BnaC09g33720D	AT1G80960
qR/s,RL-19-1	BnaC09g33730D	AT2G36380
qR/s,RL-19-1	BnaC09g33810D	AT5G58340								37068889	37068889	C	G
qR/s,RL-19-1	BnaC09g33820D	AT5G58350								37070873	37070873	G	A
qR/s,RL-19-1	BnaC09g33860D	AT5G58380
qR/s,RL-19-1	BnaC09g33900D	AT1G07150			37144210	37144212	CTT	-		37143807	37143807	C	T
qR/s-19-2	BnaC09g34530D	AT3G15240
qR/s-19-2	BnaC09g34870D	AT5G59590
qR/s-19-2	BnaC09g35120D	AT5G59780
qR/s-19-2	BnaC09g35510D	AT5G60200
qR/s-19-2	BnaC09g35690D	AT5G60360								39078563	39078563	T	A
qR/s-19-2	BnaC09g35850D	AT5G60550								39400282	39400282	G	T
qR/s-19-2	BnaC09g36060D	AT5G23000
